# Supplementary material for: The Role of Environmental Processes and Geographic Distance in Regulating Local and Regionally Abundant and Rare Bacterioplankton in Lakes
Source: Front Microbiol. 2022 Feb 16;12:793441. doi: 10.3389/fmicb.2021.793441 (PMC8888906; doi:10.3389/fmicb.2021.793441)
Supplement: Supplementary file 5 [file Data_Sheet_1.CSV]

Lake Code	Lake	Region	Date.Survey	Latitude	Longitude	Lake Area (ha)	High Productivity Exotic Grass (%)	Low Productivity Grass (%)	Forestry (%: Exotic Forest and Forest � Harvested)	Native (%; Alpine Grass/Herbfield, Broadleaved Indigenous Hardwoods, Fernland, Flaxland, Indigenous Forest, Manuka and/or Kanuka, Matagouri or Grey Scrub, Sub Alpine Shrubland and Tall Tussock Grassland)	Non Native (%; Deciduous Hardwoods, Depleted Grassland, Gorse and/or Broom, Mixed Exotic Shrubland, Orchard, Vineyard or Other Perennial Crop and Short-rotation Cropland)	Urban (%; Built-up Area, Urban Parkland/Open Space and Transport Infrastructure)	Land use Other (%; Gravel or Rock, Herbaceous Saline Vegetation, Landslide, Permanent Snow and Ice, Sand or Gravel and Surface Mine or Dump, Water)	Max Depth (m)	Secchi Disk (m)	Altitude (m)	Dissolved Organic Carbon (g/m3)	Chlorophyll a (g/m3)	Surface Temp [C]	Surface Dissolved Oxygen (%)
11133	Lake Rotorua.11133	Bay of Plenty	08/04/2019	-38.0775	176.2703	8047.9	48.58537665	0.558474789	18.49190893	20.73351276	1.636219332	9.444449503	0.550058029	25	2.4	270	3.6	0.002	19.284668	107.1571274
12830	Lake Harihari.12830	Waikato	14/10/2020	-38.2115581	174.7215154	18.4	66.37826737	0	0	25.37777904	0	0	8.243953601	9.3	2.7	8	4.1	0.0017	16.204071	92.6002655
12876	Lake Taharoa.12876	Waikato	14/10/2020	-38.1658535	174.7388147	216.5	42.02824649	1.769978042	14.79137267	34.40145578	1.070701599	0.385785954	5.552459473	8.6	1.3	8	2.5	0.0064	16.3832397	95.2211456
13446	Lake Heaton.13446	Manawatu Wanganui RC	28/07/2020	-40.10708351	175.2874406	14.4	79.12348094	0.469874321	1.766514428	0.054370807	17.6260058	0.600406777	0.359346921	4.9	0.9	90	13.7	0.0051	9.3797302	62.9838219
13447	Lake Dudding.13447	Manawatu Wanganui RC	28/07/2020	-40.1003	175.279	7.8	92.96005768	0	3.094257174	0	2.692644533	0.958780684	0.294259925	7.3	3	92	8.6	3.00E-04	9.9930725	91.3444595
13466	Lake Katawich.13466	Northland	05/07/2019	-34.943127	173.164791	6.9	21.05005513	0.546929635	65.44938927	2.732631723	0	0	10.22099424	0.9	0.27	35.9	30.5	0.028	13.6769409	102.4690399
13467	Lake Waiparera.13467	Northland	05/07/2019	-34.94642884	173.1832282	108.6	35.97260052	0.520010401	48.48601254	2.059854307	1.891416564	0	11.07010567	6.5	2.3	31.3	15.3	0.008	13.8785095	87.3462372
14179	Lake Ngapouri.14179	Waikato	01/04/2019	-38.3386535	176.3359105	21.3	79.37997907	1.319765041	15.81371032	0.966345756	1.759477259	0	0.760722561	22.5	3.9	477	4.1	0.0058	20.2121582	95.0477676
14290	Lake Okaro.14290	Bay of Plenty	30/03/2019	-38.2989411	176.3945234	30.1	85.82484725	0	8.01526949	3.724115678	0.488046299	0	1.947721282	18	3.4	420	5.9	0.022	20.5632324	97.9468155
14418	Lake Mangahia.14418	Waikato	20/10/2020	-37.8796137	175.2281991	7.9	92.77369898	0	0	0.462630739	3.888050541	0.594494013	2.281125723	1.2	0.18	8	31.9	0.042	16.5733337	75.3437881
14422	Lake Maratoto.14422	Waikato	17/10/2020	-37.8874962	175.3042675	17.8	83.70524048	0	0	11.1447581	0	0	5.150001412	6.9	0.57	56	34.9	0.0014	20.829834	103.5033951
14426	Lake Serpentine North.14426	Waikato	15/10/2020	-37.94239999	175.3189342	4.6	94.2054222	0	0	0	0	0	5.794577797	4.2	1.5	54	23.3	0.0034	15.3851929	64.6769104
14428	Lake Rotomanuka.14428	Waikato	15/10/2020	-37.9258209	175.31575	13.6	80.41903075	0	0	0	0	7.341425024	12.23954422	8.7	1.7	89	15.7	0.012	15.8871155	79.6073914
14720	Lake Te Ku Utu.14720	Waikato	16/10/2020	-37.8891555	175.4717045	4.6	49.17504374	0	0	2.403380298	0	48.42157597	0	2.3	0.73	56	6.2	0.0089	15.5776367	97.3066788
15013	Lake Rotokauri .15013	Waikato	20/10/2020	-37.7644875	175.1980409	38	86.72349036	0	1.223832442	0.006039288	0.357632984	7.647187245	4.041817684	2.8	0.35	27	9.6	0.0055	NA	NA
15020	Horseshoe Lake.15020	Waikato	17/10/2020	-37.7703295	175.2256059	3.4	75.85352167	0	0.032430527	0.066744984	0	24.04730282	0	3.6	0.84	38	11.4	0.083	16.3782959	102.9298782
15034	Lake Areare.15034	Waikato	11/10/2020	-37.667613	175.199878	30.4	93.42927142	0	0	0	0	1.327541041	5.243187541	4.5	0.48	34	37.4	0.019	NA	NA
15037	Lake D.15037	Waikato	11/10/2020	-37.677593	175.233185	27.2	97.11122016	0	0	0	2.888779843	0	0	6.7	1.3	31	22	0.025	NA	NA
15038	Lake B.15038	Waikato	11/10/2020	-37.679193	175.246648	9.7	98.36027776	0	0	0	0	0	1.63972224	1	0.21	34	43	0.034	NA	NA
15312	Lake Tikitapu.15312	Bay of Plenty	31/03/2019	-38.1923753	176.3310214	144.2	1.063892419	0	19.93934752	78.50754429	0	0	0.48921577	27	5.6	414	4.4	0.0015	NA	NA
15325	Lake Okareka.15325	Bay of Plenty	31/03/2019	-38.1719011	176.3585567	334.1	23.74111753	0.030808596	14.51712134	54.53436138	3.526646974	2.449246713	1.200697477	32.5	5.25	344	3	0.004	20.2121582	95.0477676
15795	Lake Kaikura.15795	Taranaki	16/10/2019	-39.7002	174.4051	5.9	93.41156717	0	3.163642156	1.71447138	0.723749123	0	0.986570173	5.1	3.8	66	4.8	0.018	14.3798218	90.6008759
15904	Lake Oturi.15904	Taranaki	18/10/2019	-39.779	174.62177	10.9	67.13912575	1.442031021	5.743040106	0	0.953125057	19.44541239	5.277265674	5	1	59	4.2	0.0074	NA	NA
15929	Lake 15929.15929	Taranaki	17/10/2019	-39.842	174.8164	6.3	93.8985302	0.17373684	5.117487373	0	0.163848879	0	0.646396704	5.3	0.82	59	6.8	0.032	NA	NA
16131	Lake Moumahaki.16131	Taranaki	18/10/2019	-39.688181	174.670536	32.9	14.96190122	5.178871547	5.645181637	73.53652853	0	0	0.677517072	26	1.15	98	5.8	0.011	14.3642883	96.256218
16202	Lake 16202.16202	Taranaki	19/10/2019	-39.672897	174.801519	1.3	9.493050894	0	90.50694911	0	0	0	0	15.8	1.33	141	7.2	0.058	15.5473938	97.2599258
16222	Lake Waikare.16222	Taranaki	19/10/2019	-39.66914	174.80594	7.4	0.483953764	0	34.24502578	63.36106286	0	0	1.909957599	18.2	1.4	134	7	0.0079	14.4960938	98.6318436
16722	Lake Kawau.16722	Manawatu Wanganui RC	13/10/2019	-40.26205	175.3504	1	93.30729306	0	0	0	0	0	6.692706935	1.1	0.78	71	17.6	0.013	16.5535583	102.5510559
16939	Lake Waipu.16939	Manawatu Wanganui RC	28/07/2020	-40.045017	175.1557	7	94.50724606	0	1.842406549	0	0	3.650347387	0	4.3	0.35	20	18.6	0.0084	NA	NA
17761	Lake Wainui.17761	Northland	17/08/2019	-36.10130034	173.8816115	3.8	89.49169253	0.271321912	5.312491276	1.245422454	3.272707547	0	0.40636428	11.5	4.7	40	4.4	0.0016	NA	NA
18717	Lake Ngakapua.18717	Northland	07/07/2019	-35.15583959	173.3499011	6.1	35.20486245	0	44.06498892	0.390357707	0	0	20.33979092	4.9	1.9	56.2	7.8	0.0038	13.1479797	85.8862
18933	Lake Pauri.18933	Manawatu Wanganui RC	29/07/2020	-39.977567	175.0976	19.2	86.52572281	0	1.802622101	1.017957476	8.898203424	0	1.755494185	14.2	3.6	52	8.5	0.0014	NA	NA
18951	Lake Westmere.18951	Manawatu Wanganui RC	17/10/2019	-39.8953	174.9992	8.1	90.03218767	0	4.065535132	1.663657652	4.172264457	0	0.066355087	6.2	0.7	76	5.6	0.036	15.1849976	83.2075653
195	Lake Nganoke.195	Wellington	27/09/2018	-41.3555	175.18696	3.1	88.09012328	0	7.751120562	3.172333027	0	0	0.986423127	2	0.85	20	14.4	0.014	14.2445068	113.973671
21433	Lake Ngakeketo.21433	Northland	25/06/2019	-34.51811622	172.7739775	11.4	28.6692121	0	0	69.91983555	0	0	1.410952353	15.2	3.1	38.1	4.3	0.0035	14.1505127	79.3805084
21434	Lake Wai Raupo.21434	Northland	26/06/2019	-34.51566858	172.7578431	11.2	19.16564573	0.699417008	0	49.26704707	0	0	30.86789019	21.2	2.95	92	4.4	6.00E-04	14.4377747	87.9318466
21450	Lake Te Ketekete.21450	Northland	26/06/2019	-34.479392	172.719112	10.6	50.55179083	2.581322607	0	33.51319695	0	0	13.35368961	3	1.5	17.26	4.8	0.0035	14.2404175	95.3783646
21759	Lake Kapoai.21759	Northland	18/08/2019	-36.0455	173.8328	2.5	98.45920339	0	0.823687716	0.607358796	0	0	0.109750096	12	2.4	38	14.9	0.0045	NA	NA
21917	Lake Taharoa.21917	Northland	06/11/2018	-35.80788333	173.6462167	204.2	50.58437192	8.19450863	14.85804548	26.36307397	0	0	0	38	15.01	78	2.1	0.0011	NA	NA
21926	Lake Waikare.21926	Northland	20/08/2019	-35.7986	173.6303	29.7	67.48777743	0	0.891783321	29.26837535	0	0	2.3520639	30	8.2	91	2.8	8.00E-04	NA	NA
22999	Spectacle Lake.22999	Auckland	15/11/2018	-36.180537	174.631217	43.8	91.3882015	0	1.957895394	6.653903134	0	0	0	5	0.52	16	13.8	0.078	22.5200195	134.0727997
23681	Lake Rotoroa.23681	Northland	01/07/2019	-35.05901108	173.1958266	27.7	91.23949428	2.344410578	2.340714227	1.49979439	0	0	2.575586526	7.5	4.4	37.9	13.7	0.0051	13.3981323	94.8431168
23690	Lake Carrot.23690	Northland	12/11/2018	-35.0214519	173.1889745	2.1	28.59678599	0	61.75950166	0	0	0	9.643712358	7.8	2.47	55	7.6	0.0029	13.5054016	84.7825241
23691	Lake Ngatu.23691	Northland	12/11/2018	-35.0355278	173.1982987	51.7	63.71732334	10.1521937	5.574089851	2.951762077	6.902924871	1.82328526	8.878420901	6.1	4.79	37	9.1	0.0014	14.6983032	93.2302322
24415	Lake Waiporohita.24415	Northland	11/11/2018	-34.90133333	173.3482167	6.9	99.5323301	0	0	0.467669896	0	0	0	3.7	1.57	14	14.3	0.017	15.8074646	98.7423325
24423	Lake 24423.24423	Northland	08/07/2019	-34.87172436	173.3201327	23.5	92.86984293	0	0.666385213	2.165513547	3.259800076	0	1.038458238	0.8	NA	7.7	8.8	0.0032	13.3183289	93.3161469
24511	Lake Waihopo.24511	Northland	12/11/2018	-34.75584908	173.0427591	3.5	36.29501497	0	50.08730922	0	2.687935137	0	10.92974068	3.6	2.95	35	12.4	0.0038	13.1219788	89.1394119
24620	Lake Wahakari.24620	Northland	28/06/2019	-34.65289	172.92877	84	36.25225836	0.247407947	42.69539835	13.61007744	0	0	7.194857915	12.5	8.3	53.5	7.3	0.0012	14.1298828	95.0009842
24621	Lake Kihona.24621	Northland	27/06/2019	-34.62882	172.90179	7.2	7.629821675	0	84.21448027	6.381315888	0	0	1.774382164	NA	NA	57.73	3.9	0.0053	NA	NA
24628	Lake Morehurehu.24628	Northland	14/11/2018	-34.64216655	172.9973286	35.9	2.604177933	0.398224537	85.41303448	6.711161391	0	0	4.873401658	14.1	2.02	17	17	0.0017	14.3381958	94.30439
24633	Lake Te Kahika.24633	Northland	14/11/2018	-34.62373575	173.0010867	14.5	0	0	95.99476936	0.698023789	0	0	3.307206855	10.8	0.96	16	10.5	3.00E-04	14.0869446	88.8574142
24701	Lake Peel.24701	Tasman	29/10/2018	-41.14594649	172.6023813	4.7	0	0	0	86.70467526	0	0	13.29532474	8.9	8.4	1353	2.7	5.00E-04	9.4981328	88.5451482
24960	Lake Lockett.24960	Tasman	27/10/2018	-41.080595	172.625535	27.4	0	0	0	95.48369673	0	0	4.516303276	57	14	1285	2.5	6.00E-04	8.6608993	87.6254876
25044	Lake Chalice.25044	Marlborough	20/11/2020	-41.5728685	173.3028526	42.5	0	0	8.689708161	83.20240042	0	0	8.107891412	63.8	4.9	757	0.25	0.0019	NA	NA
25248	Long White Lagoon.25248	Southland	24/02/2019	-46.356922	168.1644	1.4	90.77305974	0	0	0	9.22694026	0	0	15	0.19	15.3	31.8	0.023	NA	NA
25519	Lake Otuhie.25519	Tasman	26/10/2018	-40.68641667	172.4186667	84.7	1.261889312	2.9921302	0	94.55973872	0	0	1.186241776	1.1	0.97	5	12.4	0.0051	15.7816718	98.774097
25748	Lake Mangarakau.25748	Tasman	28/10/2018	-40.64985088	172.4836772	15.3	0	0	0	90.16197639	0	0	9.83802361	4.6	1.68	14	6.1	0.0021	NA	NA
25972	Mata Kopae Lagoon.25972	Canterbury	16/11/2019	-42.78007	173.26974	16.1	97.11802006	0	2.881979938	0	0	0	0	1.2	1.2	70	20	0.0032	20.669342	118.5527191
25994	Lake Rotorua.25994	Canterbury	19/11/2020	-42.404092	173.581394	43.2	31.49677556	0	0.974270451	31.13372885	35.38313314	0	1.012091999	3	NA	28	15.8	NA	18.4726257	122.3360519
26277	Lake Horsehoe.26277	Canterbury	15/11/2020	-42.6780261	172.2321277	4.3	9.81941505	68.16518058	5.906452023	13.23566828	2.873284068	0	0	10.2	0.95	691	4.1	0.031	16.7242126	90.394249
27286	Lake McRae.27286	Canterbury	21/11/2020	-42.1834685	173.3315873	65.8	0	34.01594038	0	37.4035226	10.14155433	0	18.43898268	42	5.8	893	0.81	6.00E-04	NA	NA
29073	Lake Hay.29073	Southland	01/02/2019	-45.80654863	167.0479568	26.5	0	0	0	98.44507217	0	0	1.554927828	41	3.7	704	3.6	3.00E-04	13.9123535	90.8369141
29250	Lake Island.29250	Southland	29/01/2019	-45.778676	167.36506	41.8	0	0	0	98.02649868	0	0	1.973501318	32	6.4	715	1.4	3.00E-04	15.1502686	92.1942749
29596	Lake Roe.29596	Southland	02/02/2019	-45.70735	167.15235	19.2	0	0	0	100	0	0	0	41	4.6	974	2.2	3.00E-04	13.7637939	90.2430267
29614	Lake Bright.29614	Southland	06/02/2019	-45.6918	167.1429	18.1	0	0	0	88.09301993	0	0	11.90698008	21.2	5	812	2.8	3.00E-04	12.8598328	93.8448334
29917	Lake Pyramid.29917	Southland	29/01/2019	-45.74852	167.36458	13.3	0	0	0	72.37830459	0	0	27.62169541	9.8	4	731	4.9	3.00E-04	17.2304688	94.8509445
30380	Lake Rakatu.30380	Southland	07/02/2019	-45.626233	167.592766	130.3	0	0.243280953	0	92.20480248	0	0	7.551916559	11	2.2	174	6.3	0.0011	17.7562561	94.3387146
36096	Lake Oingo.36096	Hawke's Bay	23/09/2019	-39.56655206	176.751942	85.1	92.28717748	0	2.739178843	0	0	0	4.973643676	2.1	0.23	21	14.8	0.072	15.3203125	107.2453461
36215	Lake Runanga.36215	Hawke's Bay	17/09/2019	-39.58353	176.71019	110.5	85.91368542	0	4.80804381	0	1.906704489	0	7.37156628	1.3	0.35	38	16.5	0.039	13.389801	91.5236359
36285	Lake Hurimoana.36285	Hawke's Bay	17/09/2019	-39.55341	176.7196	20.2	94.92820922	0	3.045850616	0	0.741682621	0	1.284257547	12	1.15	38	13.7	0.0017	15.7217712	74.218956
36314	Lake Kautuku.36314	Hawke's Bay	17/09/2019	-39.5713	176.73385	10.4	98.37465183	0	1.110818564	0	0	0	0.514529607	1.1	0.9	40	33	7.00E-04	NA	NA
36981	Lake Tutira.36981	Hawke's Bay	20/09/2019	-39.22501	176.8982	170	37.77670498	9.980892348	30.41110038	15.80330615	6.027996151	0	0	50	5.8	160	3.7	0.0021	13.0813293	102.700943
37530	Lake Rotoroa.37530	Hawke's Bay	18/09/2019	-38.94735	177.02917	14.6	59.38927062	6.710049664	2.491336975	31.26171961	0.147623129	0	0	16.2	2.2	316	3.3	0.0051	12.7534485	107.6754761
37534	Lake Rotonuiaha.37534	Hawke's Bay	19/09/2019	-38.94828	177.03864	43.8	57.7105991	5.541194454	2.390091355	34.25643011	0.10168499	0	0	29	3.3	278	2.1	0.0015	12.6839905	104.4981689
38421	Lake Mahinapua.38421	West Coast	24/01/2020	-42.797423	170.911996	393.8	1.803414372	4.018910109	19.24489555	70.64454335	2.049930202	0.034123932	2.204182487	10.6	1.9	14	9.3	0.0035	23.0898438	96.8743668
38664	Lake Kangaroo.38664	West Coast	22/01/2020	-42.609279	171.548966	125.5	6.649672593	7.836910206	0.213729031	70.39702709	0.2753231	0	14.62733798	9.5	2.54	97	4.9	0.0023	22.7780151	101.2645798
38665	Lake Lady.38665	West Coast	24/01/2020	-42.599533	171.573715	140.8	12.32105453	0.922131785	0	83.14616909	1.525416396	0	2.085228204	21.5	2.12	111	6.8	0.0013	24.2614136	100.6343002
38955	Lake Poerua.38955	West Coast	22/01/2020	-42.704272	171.49495	212.7	30.1873706	0.666576789	0.328232757	66.8697087	0.095383587	0	1.85272756	6.9	3.9	95	3.1	0.015	22.056488	97.9632874
39050	Lake Kaurapataka.39050	West Coast	26/01/2020	-42.786072	171.698698	34.9	0	0	0	100	0	0	0	24.2	3.16	408	2.7	0.0051	24.2614136	100.6343002
39191	Lake Morgan.39191	West Coast	23/01/2020	-42.676748	171.707152	11.3	0	0	0	100	0	0	0	30.5	7.4	1230	0.62	3.00E-04	16.7579651	90.9573288
39225	Lake Haupiri.39225	West Coast	21/01/2020	-42.567542	171.692006	223.8	11.07550249	2.116432261	1.891101001	77.9528384	0.558260555	0.212038027	6.193827273	18.5	2.13	176	8.2	0.0058	20.5592957	89.7308197
39297	Lake Mason.39297	Canterbury	16/11/2020	-42.7348972	172.17134	52.6	1.360347844	0	0	98.63965215	0	0	0	32	5.4	706	0.95	0.0017	11.4680176	90.7416
39356	Lake Taylor.39356	Canterbury	16/11/2020	-42.7675	172.2311	206.8	14.4237371	27.11091094	0	53.40970503	0.885025897	0	4.170621033	32.6	6	171	0.74	0.0016	12.3253479	91.6392517
39357	Lake Sheppard.39357	Canterbury	17/11/2020	-42.76222	172.2511	109	23.07842065	25.53688388	0.661315585	35.47401014	4.047441879	0	11.20192786	25	3	171	1.8	0.009	NA	NA
39364	Lake Katrine.39364	Canterbury	17/11/2020	-42.71833	172.2	77.9	5.943971906	17.6208664	0	71.38505428	0.280721373	0	4.769386048	30	4.8	170	0.97	0.0032	12.9588623	98.7578964
39367	Lake Marion.39367	Canterbury	15/11/2020	-42.677912	172.2321582	10	0	0	0	100	0	0	0	5.9	2.7	683	5.2	0.0042	15.819397	99.6136322
39621	Lake Hochstetter .39621	West Coast	21/01/2020	-42.445958	171.670571	500.2	0	0.146645205	13.12512871	74.03190337	0	0	12.69632272	14	1.78	252	8	0.0023	22.112793	92.5106812
40071	Lake Rerewhakaaitu.40071	Bay of Plenty	04/04/2019	-38.2920385	176.5000859	517	68.66462978	0	15.97300703	11.63419308	1.056381997	0.372574934	2.29921318	14	2.2	439	5.4	0.014	19.011322	86.0853882
40188	Lake Rotoehu.40188	Bay of Plenty	02/04/2019	-38.0151729	176.5319335	790.1	32.98487804	0.103608808	27.71590115	36.29299599	0.418510903	0.816532263	1.667572847	13	0.8	297	NA	NA	19.7878723	89.797493
41293	Lake Denny.41293	Canterbury	04/11/2019	-43.670134	171.122638	5.4	32.25041878	3.702607345	0	27.10196901	33.94573033	0	2.999274528	2	1.4	678	1.8	0.0011	15.0077515	100.1917191
41305	Lake Clearwater.41305	Canterbury	05/11/2019	-43.6027	171.044722	196.6	0	28.20642872	0.061643317	60.28183831	10.21593929	0.099815958	1.134334399	20	3.9	675	3.5	0.022	13.8813477	87.4389801
41314	Lake Waahi.41314	Waikato	12/10/2020	-37.556942	175.124364	444.6	68.60544076	2.311856476	7.465331416	5.945177392	8.048874358	0.800106445	6.82321315	3.4	0.33	13	6.2	0.14	16.1290588	91.1545639
41679	Lake Eggeling.41679	West Coast	04/02/2020	-43.98569205	169.1452089	10	0	0	0	82.58285172	0	0	17.41714829	12	4.3	980	0.79	3.00E-04	11.2628784	82.392128
43649	Lake Vincent.43649	Southland	23/01/2019	-46.590107	168.821629	17.2	61.07324875	35.03182564	3.380316856	0	0.431607343	0	0.083001412	6.3	2.4	19	8.8	0.00075	14.3725281	89.3360367
44599	Lake Tuakitoto.44599	Otago	24/06/2020	-46.22815363	169.8248794	131.7	74.94224604	0.061459188	14.80544313	3.400672549	4.089949177	0.105777868	2.594452046	0.8	0.7	12	5.8	0.012	NA	NA
4506	Voss Lagoon.4506	Manawatu Wanganui RC	31/07/2020	-40.416283	175.4932	5.2	96.53071924	0	2.293266343	0.485828191	0.690186227	0	0	1.6	0.18	62	23.1	0.14	10.1705627	121.1395493
45434	Lake 45434.45434	Canterbury	11/02/2020	-44.284887	169.748105	5.9	0	0	0	75.83297908	13.86189584	0	10.30512508	20	10	1517	0.25	9.00E-04	13.4680176	86.6278915
45472	Lake Dumb-bell.45472	Canterbury	11/02/2020	-44.28588729	169.7493006	14.5	0	0	0	77.02675192	0	0	22.97324808	12	5	1557	0.8	0.0012	14.0460815	86.0367661
45514	Lake Ohau.45514	Canterbury	04/07/2020	-44.230632	169.850807	5926.8	2.950468854	9.671680355	0.328117577	52.97913763	0.757955642	0.014311425	33.29832852	NA	NA	455.14	0.25	0.0019	NA	NA
45686	Lake Gault.45686	West Coast	31/01/2020	-43.430526	169.984864	31.8	0	0	0	80.80635957	0	0	19.19364043	14.5	2.2	322	6.3	7.00E-04	20.8327942	90.5856934
45688	Skifington Swamp.45688	West Coast	30/01/2020	-43.425827	169.955011	27.6	0	0	0	68.96577685	0	0	31.03422315	2.4	1.45	326	6.6	9.00E-04	20.6693726	87.9804459
46051	Lake Eyles.46051	Southland	10/02/2019	-45.25	167.4688	41.9	0	0	0	99.8966254	0	0	0.103374605	53.4	10	1004	1.7	0.0017	12.2258301	88.8746719
46138	Lake Greaney.46138	West Coast	05/02/2020	-44.0930778	168.7847549	15.9	0	0	0	100	0	0	0	22	5.2	1183	1.8	3.00E-04	12.1800537	84.1222839
46493	Lake Duncan Steam 1.46493	Canterbury	12/02/2020	-44.01221492	170.0428026	2.9	0	0	0	6.426638874	0	0	93.57336113	4.6	4.6	1839	0.25	8.00E-04	11.6672974	84.3607407
46494	Lake Irish Stream.46494	Canterbury	10/02/2020	-43.992728	170.040978	1.2	0	0	0	20.67559856	0	0	79.32440144	4	4	1795	0.58	3.00E-04	6.0387878	84.9837265
46496	Lake Duncan Stream 2.46496	Canterbury	12/02/2020	-44.017103	170.052358	1.7	0	0	0	28.30852351	0	0	71.69147649	4.6	4.6	1699	4.6	3.00E-04	11.4235229	84.6380692
46564	Lake Pukaki.46564	Canterbury	09/07/2020	-44.07395	170.165013	17273.6	3.798046155	9.656467375	3.258226583	33.04237215	1.063919194	0.058244939	49.12272361	NA	NA	477.64	0.25	0.0012	NA	NA
46723	Lake Moeraki.46723	West Coast	03/02/2020	-43.73432	169.28694	241.8	0.37658901	0.159453198	0	97.17661337	0	0	2.287344424	37	0.8	12	1.9	3.00E-04	14.6701355	94.2495651
46725	Lake Paringa.46725	West Coast	03/02/2020	-43.7211	169.401047	474.6	0	0	0	99.46269232	0.195060346	0.022995061	0.31925228	52	2.8	18	1.9	0.0024	17.6663208	96.2956924
46774	Lake 46774.46774	West Coast	29/01/2020	-43.640618	169.737734	10	0	0	0	100	0	0	0	28	9.2	1204	0.72	0.0011	15.7046509	85.7210617
46775	Lake Rototekoiti.46775	West Coast	29/01/2020	-43.640516	169.768449	22.9	0	0	0	95.83952452	0	0	4.160475483	40.1	7.2	1237	0.25	3.00E-04	14.0289001	87.7224808
46954	Alpine Lake.46954	West Coast	31/01/2020	-43.287757	170.138067	57.2	0	0	0	93.51447598	0	0	6.485524019	17.9	1.9	99	5.7	0.0016	21.6893311	98.3896103
46959	Lake Mapourika.46959	West Coast	02/02/2020	-43.2979	170.2189	889.7	10.88510592	0	0.032908018	87.24212015	0.079227606	0.02741369	1.733224617	60	4.1	52	3.3	0.003	NA	NA
47193	Lake Alexandrina.47193	Canterbury	13/02/2020	-43.93682	170.45454	645.7	4.877388502	89.46410096	0.387181868	0.544553631	3.60467618	0.203235454	0.918863402	28	7	711	3	9.00E-04	18.5010681	92.7547531
47225	Lake Hartley Tarn.47225	Canterbury	14/02/2020	-43.882706	170.441455	5.9	0	100	0	0	0	0	0	6.4	4	800	4.8	0.0022	19.5997009	93.7604599
47252	Stoney Tarn.47252	Canterbury	14/02/2020	-43.874333	170.44577	7.1	0	100	0	0	0	0	0	2.4	0.6	750	12.1	0.0024	19.8490906	99.9127274
47491	Lake Ianthe.47491	West Coast	28/01/2020	-43.056407	170.625703	470.8	1.754164367	0	4.920530602	91.55143282	0	0	1.773872213	28	3.4	9	1.2	0.0039	22.3692627	101.9662476
47579	Lake Forsyth.47579	Canterbury	02/11/2019	-43.8025	172.3794	558.8	65.65310817	5.446112433	6.824682105	17.94192093	2.665473651	0.404234669	1.064468043	4	1	5	3.3	0.0095	17.0012817	108.7406616
48213	Lake Selfe.48213	Canterbury	10/11/2019	-43.23944	171.5183	65.4	0	43.87346382	0	34.97975713	0	0	21.14677905	29.2	7	569	0.76	7.00E-04	11.9774475	89.9151993
48455	Lake Ida.48455	Canterbury	06/11/2019	-43.254398	171.538842	10	0	25.86134632	0	24.92395808	5.529833789	0	43.68486181	11.4	8.2	680	0.25	NA	12.3638916	94.8272781
48657	Lake Marymere.48657	Canterbury	13/11/2019	-43.117609	171.85544	24	0	14.72334401	0	64.55965664	5.251957521	0	15.46504183	9.2	7.23	616	1.3	3.00E-04	13.3551636	88.7105103
48660	Lake Pearson.48660	Canterbury	11/11/2019	-43.10279	171.778328	201.9	6.044774174	28.95042997	0	41.26334136	0.658615459	0	23.08283904	17.5	5.4	603	2.3	0.0016	12.8058777	89.3008728
48663	Lake Grasmere.48663	Canterbury	11/11/2019	-43.062222	171.7744	62.4	6.698352182	34.13243637	0.050497379	34.33604238	0	0	24.7826717	14	3.9	589	0.25	0.0015	13.5436401	88.0757294
48669	Lake Hawdon.48669	Canterbury	13/11/2019	-43.104239	171.850706	35.4	0	58.52005403	0	32.8168675	0	0	8.663078474	3.4	2.9	561	3.4	0.0013	12.5535278	86.4864883
49180	Lake Whangape.49180	Waikato	13/10/2020	-37.4614141	175.0653926	1078.6	85.30905833	0.135432522	3.313102833	7.066251106	2.841911524	0.053465923	1.280777762	2.5	0.25	10	8.3	0.06	16.3585205	92.0485992
49186	Lake Rotongaro.49186	Waikato	13/10/2020	-37.4846277	175.1215381	283.8	94.54959067	0.121833392	1.300359518	1.781522695	0.877963391	0.090569684	1.27816065	3	0.22	8	17	0.02	NA	NA
49200	Lake Hakanoa.49200	Waikato	12/10/2020	-37.552222	175.168228	56.4	64.38149842	0.896091795	0.91399708	8.21839407	2.718161413	20.81054893	2.061308297	2	0.3	15	13.2	0.017	16.6690674	78.1745834
49295	Lake Puketi.49295	Waikato	19/10/2020	-37.2793676	174.6766993	5.9	95.5483169	0	0	0	0	0	4.451683104	6.6	5	95	5.9	0.0054	16.1835938	93.6651382
50151	Lake Pupuke.50151	Auckland	11/08/2019	-36.7802378	174.7654825	103.8	0	0	0	8.656429094	0	91.34357091	0	57	4.21	14	4.3	0.01	NA	NA
50270	Lake Rototoa.50270	Auckland	17/11/2018	-36.51214	174.238849	106.6	35.77263392	0.567728295	23.36585434	40.29378345	0	0	0	26.1	5.5	76	5.3	0.0039	20.721283	102.1881638
50314	Lake Mokeno.50314	Northland	08/11/2018	-36.35158	174.06073	159.2	0	2.794013811	81.00413814	15.68789039	0	0	0.51395766	6.2	3.6	8	6.4	0.002	NA	NA
50335	Lake 50335.50335	Northland	16/08/2019	-36.29186933	174.0270525	2.5	1.640464477	0.506691825	97.75680796	0.09603574	0	0	0	4.3	3	11.29	3.4	9.00E-04	NA	NA
50345	Lake Rototuna.50345	Northland	15/11/2018	-36.25107	174.04008	8.9	13.55097069	2.264333841	84.18469547	0	0	0	0	3.5	NA	118	8.7	0.039	NA	NA
50373	Lake Kanono.50373	Northland	15/11/2018	-36.36485	174.1484167	77.1	1.219840153	2.00840553	65.59816137	21.00074481	0	0	10.17284814	14.9	NA	57	5	0.0025	12.9814453	99.9639816
50401	Lake Humuhumu.50401	Northland	07/11/2018	-36.32808333	174.1294667	139.6	31.74140235	0.262505796	48.99483754	14.62185376	0.113951502	0	4.265449059	15	6	51	5.1	0.0042	12.9396973	94.1375275
5042	Pukepuke Lagoon.5042	Manawatu Wanganui RC	27/07/2020	-40.340858	175.26483	17.9	76.61256476	4.816892779	14.05074139	0.088334391	1.878874937	0.76484125	1.78775049	0.9	0.56	10	18	0.001	10.1641541	89.7958374
50722	Lake 50722.50722	Otago	11/02/2021	-45.101567	168.838933	1.2	0	0	0	2.185637611	0	0	97.81436239	21.5	8.1	1646.66	0.25	0.001	8.4270935	82.4935608
50782	Lake Waikare.50782	Waikato	13/10/2020	-37.439999	175.19626	3437.4	85.47205489	0.093832433	2.398056016	6.249900825	2.10384549	0.854606557	2.827703786	2	0.28	7	11.2	0.056	NA	NA
51958	Lake Richter.51958	Southland	07/02/2019	-45.485661	167.505399	14.1	0	0	0	100	0	0	0	33	3.4	311	6.6	6.00E-04	20.8901978	100.6114883
52115	Lake Thomas.52115	Southland	26/01/2019	-45.471818	167.949791	28.9	37.42446323	0	2.408137389	45.15324789	3.238415862	0	11.77573564	3.1	1.8	194	6	0.0051	14.3043518	94.757576
53163	Lake Von River Valley.53163	Southland	17/02/2019	-45.2419	168.2984	10.9	0	43.10024678	0	44.49169688	0	0	12.40805634	13.3	4.4	687	5.4	0.0017	16.455719	90.9404984
53300	Lake Gow.53300	Southland	15/02/2021	-45.47777476	168.8943477	22.2	0	0	0	98.66005326	0	0	1.339946737	NA	NA	1350.52	4	0.0015	11.9299011	82.7786484
53315	Skeleton Lake.53315	Southland	15/02/2021	-45.45265855	168.9253506	6.3	0	0	0	95.17977321	0	0	4.820226793	NA	NA	1477.13	2	0.0011	11.132782	83.0058517
53338	Lake South Mavora.53338	Southland	20/02/2019	-45.304893	168.175288	162.8	0	13.05238298	0	57.47535724	0.034352601	0	29.43790718	45	9.7	599.8	2.9	3.00E-04	16.4905396	92.9548492
53401	Acheron Lakes 1.53401	Southland	15/02/2019	-45.171477	168.099481	15.1	0	0	0	62.96772712	0	0	37.03227289	30.1	7	1215	1.3	3.00E-04	NA	NA
53545	Lake Dispute.53545	Otago	26/06/2020	-45.04641688	168.5479205	28.2	0	41.34250422	0	58.65749578	0	0	0	8.6	6	471	2.2	0.0024	3.455719	86.3177261
53547	Lake Isobel.53547	Otago	13/02/2021	-45.021683	168.489983	5.6	0	0	0	58.88662769	0	0	41.11337231	13.1	9	1594.33	1.2	0.0013	9.9328308	82.3938828
53548	Lake Kirkpatrick.53548	Otago	25/06/2020	-45.026767	168.573617	3.2	10.34119393	54.30714395	8.663281314	26.68838082	0	0	0	4.7	4.2	479	0.66	0.0043	4.0911255	90.4832077
53549	Lake Moke .53549	Otago	25/06/2020	-45.00130984	168.565181	81.2	16.91807743	32.66887103	2.637012097	45.9634125	0	0	1.81262694	44.2	7.55	538	0.99	0.0029	5.7851257	62.210495
53707	Lake Johnson.53707	Otago	27/06/2020	-45.00771483	168.7323606	25.5	85.10529453	3.474267503	0.478347569	8.649873541	2.292216856	0	0	30	3.5	410	5.5	0.0054	5.8639832	46.5694618
53730	Lake Alta.53730	Otago	11/02/2021	-45.0637174	168.8102439	12.8	0	0	0	46.8855331	0	0	53.1144669	36	15	1822	0.25	3.00E-04	8.7013855	80.1717529
54025	Lake Mackenzie.54025	Southland	14/02/2021	-44.76490527	168.1753717	22.7	0	0.551537122	0	85.01137608	0	0	14.4370868	NA	NA	887.81	0.63	0.001	11.8989563	93.9791336
54038	Dukes Tarn.54038	Otago	10/02/2021	-44.9638937	168.4928829	1	0	0	0	100	0	0	0	3	2.5	843	1.6	0.0014	15.786377	87.1778793
54088	Lake Harris.54088	Otago	14/02/2021	-44.724967	168.176517	22.3	0	0	0	76.12467086	0	0	23.87532915	65	8.3	1224.81	1	0.0015	11.281311	88.5468292
54177	Lake Lochnagar.54177	Otago	07/02/2020	-44.5912	168.6122	303.6	0	0	0	61.6962173	0	0	38.3037827	125	4.8	1056	0.78	3.00E-04	11.3125305	87.4589081
54190	Lake Hayes.54190	Otago	27/06/2020	-44.97495332	168.8110583	273.8	47.95429186	10.87269631	5.918480839	20.89411118	11.25455088	3.0591313	0.046737633	33.2	4.8	334	1.7	0.017	7.531189	64.2658386
54655	Lake 54655.54655	Otago	07/02/2020	-44.53305054	168.9522099	3.1	0	0	0	99.96219074	0	0	0.037809261	11.9	9	1440	1.5	3.00E-04	12.8013611	86.7053452
54720	Little Lake Mckay.54720	Otago	08/02/2020	-44.879624	169.19067	1.4	0	0	0	82.55999345	0	0	17.44000655	7	6.2	1715	2.7	3.00E-04	10.3965759	80.3222809
54730	Lake Rotoiti.54730	Bay of Plenty	08/04/2019	-38.0390247	176.3526958	3369.1	42.6530836	0.73440224	23.35356649	22.98311798	1.478063542	8.138496661	0.659269487	126	2.72	270	2.7	0.0079	19.284668	107.1571274
54731	Lake Okataina.54731	Bay of Plenty	02/04/2019	-38.1102249	176.4215715	1072.8	3.390334723	0.795280863	10.35392071	85.29984127	0.055785441	0	0.104836991	78	7.5	302	2.1	0.0012	20.022644	96.255249
54732	Lake Tarawera.54732	Bay of Plenty	03/04/2019	-38.2066553	176.3922828	4115.4	24.36499636	0.515457694	15.66156477	57.36208922	0.705009732	0.671058551	0.719823677	83	7.9	278	2.8	9.00E-04	19.7649231	93.0498047
7219	Sutton Salt Lake.7219	Otago	29/06/2020	-45.57714652	170.0873097	3.8	0	13.81860894	0	0	0	0	86.18139106	0.2	NA	254	208	0.014	NA	NA
7512	Lake Rotokare.7512	Taranaki	14/10/2019	-39.4527	174.4106	15.7	5.400012534	0	1.583862049	88.47703448	0	0	4.539090939	11.6	2.2	205	5.7	0.04	14.8825073	97.2773285
8138	Lake Mckay.8138	Otago	08/02/2020	-44.8518862	169.2126718	2.9	0	0	0	87.90318864	0	0	12.09681136	12.7	5.3	1695	7.6	7.00E-04	10.1525269	79.0584488
831	Lake Waitawa.831	Wellington	24/09/2018	-40.72473	175.17087	15.8	90.26137519	0.987179879	0.442706402	1.902603719	1.934490445	0.750406763	3.721237606	6.9	1.2	20	15.7	0.025	14.1180115	99.4189835
841	Lake Waiorongomai.841	Wellington	25/09/2018	-40.71183	175.14255	5.8	78.35749308	11.99607328	7.185576452	0	0.41257592	0	2.048281269	1	1	11	19	0.0029	15.0351563	105.5647659
L380.1	Lake Moawhitu.L380.1	Marlborough	10/09/2019	-40.80857	173.80987	NA	57.8116216	11.3772906	0	30.81108775	0	0	0	13	NA	0	6.6	0.033	NA	NA
