# Supplementary material for: The Role of Environmental Processes and Geographic Distance in Regulating Local and Regionally Abundant and Rare Bacterioplankton in Lakes
Source: Front Microbiol. 2022 Feb 16;12:793441. doi: 10.3389/fmicb.2021.793441 (PMC8888906; doi:10.3389/fmicb.2021.793441)
Supplement: Supplementary file 6 [file Data_Sheet_2.CSV]

Bacteria class	Mean relative abundance	Max relative abundnace	Standard deviation
4-29-1	0.002412318	0.137142857	0.013426762
ABY1	0.012934132	0.651428571	0.060849502
Acidimicrobiia	5.684106074	22.68571429	4.330268744
Acidobacteriae	0.133071001	2.717142857	0.33330828
Actinobacteria	20.89688623	55.86285714	10.77785637
Alphaproteobacteria	12.29558597	47.01714286	7.948232178
Anaerolineae	0.108075278	6.202857143	0.576522645
Armatimonadia	0.075654405	1.011428571	0.151293038
Babeliae	0.117895637	7.371428571	0.59390745
Bacilli	0.293378956	23.9	1.9634802
bacteriap25	0.000273738	0.045714286	0.003537478
Bacteroidia	14.78285714	52.52857143	8.822593406
Bdellovibrionia	0.182207015	2.514285714	0.292691011
Berkelbacteria	0.00037639	0.031428571	0.002832092
Blastocatellia	0.004208725	0.268571429	0.024601699
c5LKS83	3.42E-05	0.005714286	0.000442185
Caldisericia	0.000239521	0.04	0.003095293
Campylobacteria	0.111958939	11.30285714	0.925667835
Chlamydiae	0.08037639	3.242857143	0.285601449
Chlorobia	3.42E-05	0.005714286	0.000442185
Chloroflexia	0.477553464	5.245714286	0.85055664
Chthonomonadetes	0.006244654	0.857142857	0.066664257
Clostridia	0.036458512	0.871428571	0.113324794
Coriobacteriia	0.007442258	0.268571429	0.025832503
CPR2	0.00075278	0.074285714	0.006042254
Cyanobacteriia	7.999161677	45.88571429	10.54606154
Dehalococcoidia	0.000102652	0.017142857	0.001326554
Deinococci	0.002463644	0.1	0.011658261
Desulfobaccia	0.000615911	0.077142857	0.006041572
Desulfobacteria	0.003627032	0.142857143	0.018120264
Desulfobulbia	0.000615911	0.071428571	0.006025271
Desulfomonilia	0.000855432	0.077142857	0.006582233
Desulfotomaculia	0.00011976	0.02	0.001547646
Desulfovibrionia	8.55E-05	0.014285714	0.001105462
Desulfuromonadia	0.093755346	2.88	0.320345373
Dethiobacteria	0.000136869	0.022857143	0.001768739
Elusimicrobia	5.13E-05	0.005714286	0.000493185
Fibrobacteria	0.016937553	0.891428571	0.102284969
Fimbriimonadia	0.241420017	3.78	0.524859636
Fusobacteriia	0.023627032	0.808571429	0.088760244
Gammaproteobacteria	20.93442258	64.17714286	12.26378721
Gemmatimonadetes	0.096150556	1.585714286	0.22242885
Gracilibacteria	0.018528657	0.6	0.062395312
Holophagae	0.128776732	13.64285714	1.091445944
Hydrogenedentia	0.001950385	0.211428571	0.018551134
Ignavibacteria	0.003917879	0.254285714	0.023267595
JG30-KF-CM66	0.009289991	0.814285714	0.073819348
Kapabacteria	0.300769889	4.782857143	0.829190192
Kazania	6.84E-05	0.011428571	0.000884369
KD4-96	0.014679213	0.294285714	0.042997951
Kiritimatiellae	0.001112062	0.034285714	0.005180303
Kryptonia	0.000598802	0.028571429	0.00365506
Lentisphaeria	0.000940975	0.08	0.007377843
Leptospirae	0.020325064	0.748571429	0.081657539
Lineage_IIb	5.13E-05	0.008571429	0.000663277
MB-A2-108	0.001676647	0.145714286	0.011814672
Methylomirabilia	0	0	0
Microgenomatia	0.000564585	0.08	0.006281954
MVP-15	5.13E-05	0.008571429	0.000663277
Myxococcia	0.030042772	0.765714286	0.089671069
Negativicutes	0.001899059	0.085714286	0.009709884
Nitrospiria	0.006963216	0.411428571	0.047640718
OC31	0.000239521	0.028571429	0.002292013
OLB14	0.00011976	0.02	0.001547646
Oligoflexia	0.161727973	5.322857143	0.568350224
OM190	0.041077844	3.96	0.315077022
Omnitrophia	0.001950385	0.094285714	0.008685924
P9X2b3D02	0.00011976	0.02	0.001547646
Parcubacteria	0.35081266	7.954285714	1.120842754
Phycisphaerae	0.126142002	2.965714286	0.336583396
Planctomycetes	2.051958939	15.56857143	2.766358256
Polyangia	0.065098375	1.474285714	0.168446268
Rhodothermia	0.000444825	0.04	0.004064589
Saccharimonadia	0.310008554	3.828571429	0.722794476
Sericytochromatia	0.023661249	2.151428571	0.176840808
SJA-28	0.00025663	0.017142857	0.001796818
SL56_marine_group	0.562378101	5.291428571	0.883558403
Spirochaetia	0.000342173	0.02	0.002003253
Subgroup_11	0.000102652	0.014285714	0.001126047
Subgroup_18	0.000684346	0.051428571	0.00536093
Subgroup_22	0.000342173	0.04	0.003195189
Subgroup_25	1.71E-05	0.002857143	0.000221092
Subgroup_5	8.55E-05	0.008571429	0.00079494
Sumerlaeia	0.000496151	0.082857143	0.006411678
Synergistia	0.00025663	0.042857143	0.003316385
Syntrophia	0.001334474	0.088571429	0.00855296
Syntrophobacteria	0.001197605	0.042857143	0.005953094
Thermoanaerobaculia	0.000598802	0.037142857	0.004014142
Thermodesulfovibrionia	0.004191617	0.168571429	0.020509336
Thermoleophilia	0.955996578	12.66857143	1.543955785
Unclassified_Kingdom_Bacteria	0.17358426	2.34	0.341053556
Unclassified_Phylum_Actinobacteriota	0.000239521	0.025714286	0.002090012
Unclassified_Phylum_Bacteroidota	0.000393499	0.065714286	0.005085124
Unclassified_Phylum_Cyanobacteria	0.000290847	0.045714286	0.00354305
Unclassified_Phylum_Desulfobacterota	0.006142002	0.428571429	0.037724336
Unclassified_Phylum_FCPU426	0.001745081	0.105714286	0.011127048
Unclassified_Phylum_Firmicutes	0.000136869	0.017142857	0.001395781
Unclassified_Phylum_Latescibacterota	0.004191617	0.294285714	0.02922957
Unclassified_Phylum_Margulisbacteria	0.014148845	0.482857143	0.051854052
Unclassified_Phylum_MBNT15	0.001864842	0.145714286	0.014967971
Unclassified_Phylum_NB1-j	0.000307956	0.034285714	0.002823031
Unclassified_Phylum_Patescibacteria	0.000307956	0.022857143	0.002195956
Unclassified_Phylum_Planctomycetota	0.000188195	0.031428571	0.002432016
Unclassified_Phylum_Proteobacteria	0.013344739	0.642857143	0.075177648
Unclassified_Phylum_RCP2-54	6.84E-05	0.011428571	0.000884369
Unclassified_Phylum_SAR324_clade(Marine_group_B)	0.042908469	1.245714286	0.13870541
Unclassified_Phylum_Sva0485	0.000906758	0.097142857	0.008032941
Unclassified_Phylum_WPS-2	0.00716852	0.457142857	0.044494117
Unclassified_Phylum_Zixibacteria	1.71E-05	0.002857143	0.000221092
vadinHA49	0.033686912	4.785714286	0.370553827
Vampirivibrionia	0.007818648	0.328571429	0.038824887
Verrucomicrobiae	9.703490163	32.28	6.376938237
Vicinamibacteria	0.057964072	2.842857143	0.282448304
WWE3	6.84E-05	0.008571429	0.000697891
