# Supplementary material for: The Role of Environmental Processes and Geographic Distance in Regulating Local and Regionally Abundant and Rare Bacterioplankton in Lakes
Source: Front Microbiol. 2022 Feb 16;12:793441. doi: 10.3389/fmicb.2021.793441 (PMC8888906; doi:10.3389/fmicb.2021.793441)
Supplement: Supplementary file 7 [file Data_Sheet_3.CSV]

	Df	SumOfSqs	F	Pr(>F)
Latitude	1	1.1286	5.7248	0.001
Altitude	1	0.5683	2.8829	0.001
Lake Area	1	0.9462	4.7998	0.001
Dissolved Organic Carbon	1	0.5754	2.9186	0.001
HPG	1	0.9523	4.8306	0.001
Surface Temp	1	0.3857	1.9563	0.007
Secchi Disk	1	0.5633	2.8575	0.001
WCS.Chla	1	0.3221	1.6337	0.042
Native	1	0.4158	2.1093	0.003
Non Native	1	0.2257	1.1451	0.232
Forestry	1	0.2495	1.2658	0.134
LPG	1	0.3918	1.9874	0.009
Surface DO	1	0.2758	1.3991	0.094
Season	3	0.9158	1.5485	0.005
Max Depth	1	0.4311	2.1869	0.003
Residual	149	29.3738
